# Supplementary material for: Internalisation of environmental costs of decentralised nitrogen fertilisers production
Source: Int J Life Cycle Assess. 2023 Jun 9;28(11):1590–603. doi: 10.1007/s11367-023-02187-5 (PMC10251320; doi:10.1007/s11367-023-02187-5)
Supplement: Supplementary file 2 — Supplementary file2 (XLSX 89 KB) [file 11367_2023_2187_MOESM2_ESM.xlsx]

## Sheet: SM2
	SUPPLEMENTARY MATERIAL (SM2) FOR:
	"Internalisation of environmental costs of decentralised nitrogen fertilisers production"
	This supplementary information provides the underlying data to elaborate the charts presented in the article

## Sheet: Monetary values coeficients
		Monetary valuation coeficients
		Impact category	Max Min [€2019]	Max Min [$2020]	Sources
		CC [kg CO2]	0.685	0.788059	Schneider-Marin, P., Lang, W. Environmental costs of buildings: monetary valuation of ecological indicators for the building industry. Int J Life Cycle Assess 25, 1637–1659 (2020). https://doi.org/10.1007/s11367-020-01784-y
			0.0295	0.0339383	S. de Bruyn, M. Korteland, A. Markowska, M. Davidson, M. Jong, Femke deBles, M. Sevenster. Annexes - Shadow Prices Handbook (2010), pp. 1-128 https://www.cedelft.eu/en/publications/1032/shadow-prices-handbook-valuation-and-weighting-of-emissions-and-environmental-impacts,
		ODP [kg CFC-11 eq.]	115	132.302	S. Alberici, S. Boeve, P. Van Breevoort, Y. Deng, S. Förster, A. Gardiner, V. van Gastel, K. Grave, H. Groenenberg, D. de Jager, E. Klaassen, W. Pouwels, M. Smith, E. de Visser, T. Winkel, K. Wouters. Subsidies and Costs of EU Energy (2014) Ecofys, by order of: European Commission https://ec.europa.eu/energy/sites/ener/files/documents/ECOFYS%202014%20Subsidies%20and%20costs%20of%20EU%20energy_11_…
			32	36.8144	S. de Bruyn, M. Bijleveld, L. de Graaff, E. Schep, A. Schroten, R. Vergeer, S. Ahdour Environmental Prices Handbook (2018) Delft, CE Delft, Oct. 2018 Publ https://www.cedelft.eu/en/publications/2191/environmental-prices-handbook-eu28-version,
		POF [kg NMVOC eq.] Recipe 2008	13.9	15.9913	S. de Bruyn, M. Korteland, A. Markowska, M. Davidson, M. Jong, Femke deBles, M. Sevenster. Annexes - Shadow Prices Handbook (2010), pp. 1-128 https://www.cedelft.eu/en/publications/1032/shadow-prices-handbook-valuation-and-weighting-of-emissions-and-environmental-impacts,
			0.0023	0.00264604	S. Alberici, S. Boeve, P. Van Breevoort, Y. Deng, S. Förster, A. Gardiner, V. van Gastel, K. Grave, H. Groenenberg, D. de Jager, E. Klaassen, W. Pouwels, M. Smith, E. de Visser, T. Winkel, K. Wouters Subsidies and Costs of EU Energy (2014) Ecofys, by order of: European Commission https://ec.europa.eu/energy/sites/ener/files/documents/ECOFYS%202014%20Subsidies%20and%20costs%20of%20EU%20energy_11_N…
		PM [kg PM10 eq.] Recipe 2008	60.7	69.8324	S. de Bruyn, M. Korteland, A. Markowska, M. Davidson, M. Jong, Femke deBles, M. Sevenster Annexes - Shadow Prices Handbook (2010), pp. 1-128 https://www.cedelft.eu/en/publications/1032/shadow-prices-handbook-valuation-and-weighting-of-emissions-and-environmental-impacts,
			16.2	18.6373	S. Alberici, S. Boeve, P. Van Breevoort, Y. Deng, S. Förster, A. Gardiner, V. van Gastel, K. Grave, H. Groenenberg, D. de Jager, E. Klaassen, W. Pouwels, M. Smith, E. de Visser, T. Winkel, K. Wouters Subsidies and Costs of EU Energy (2014) Ecofys, by order of: European Commission https://ec.europa.eu/energy/sites/ener/files/documents/ECOFYS%202014%20Subsidies%20and%20costs%20of%20EU%20energy_11_N…
		AC [kg SO2 eq.]	15.9	18.2922	Schneider-Marin, P., Lang, W. Environmental costs of buildings: monetary valuation of ecological indicators for the building industry. Int J Life Cycle Assess 25, 1637–1659 (2020). https://doi.org/10.1007/s11367-020-01784-y
			0.215	0.247347	S. Alberici, S. Boeve, P. Van Breevoort, Y. Deng, S. Förster, A. Gardiner, V. van Gastel, K. Grave, H. Groenenberg, D. de Jager, E. Klaassen, W. Pouwels, M. Smith, E. de Visser, T. Winkel, K. Wouters Subsidies and Costs of EU Energy (2014) Ecofys, by order of: European Commission https://ec.europa.eu/energy/sites/ener/files/documents/ECOFYS%202014%20Subsidies%20and%20costs%20of%20EU%20energy_11_N…
		Deflation rate	inflation 2020 eurozone	0.0074
		Euro/US$2020	Exchange rate in 2020 €/$	1.142

## Sheet: Pathway enviromental impacts
			LIFE CYCLE ENVIRONMENTAL IMPACTS
			Pathway		1	2	3	4	5	6	6'
			Technologies		SMR-HB	SMR-HB	HTP-HB	Elect-eHB	Elect-eHB	Elect-NTP	Elect-NTPx
			Supply scale		National	Regional	Regional	County	Cooperative	Cooperative	Cooperative
			Capacity (t NH3/year)		1600000	320000	320000	106500	10650	10650	10650
			Impat category per cost component	Units	values /tonne NH3
			Climate change	kg CO2-eq	2598.31	2353.35	9004.52	-967.888	-1224.38	1283.04	-826.085
			Production	kg CO2-eq	4865.38	4865.38	9751.66	809.027	809.027	3316.44	1207.32
			Credits	kg CO2-eq	-2783.84	-2783.84	-1023.94	-2060.43	-2060.43	-2060.43	-2060.43
			Storage	kg CO2-eq	101.136	94.49	99.474	192.299	17.9001	17.9001	17.9001
			Transportation	kg CO2-eq	415.638	177.32	177.323	91.2135	9.12135	9.12135	9.12135
			Ozone depletion	kg CFC11 eq	0.00141743	0.00125092	0.00719441	-0.000901834	-0.00109843	-8.18842e-05	-0.00102015
			Production	kg CFC11 eq	0.00161155	0.00161155	0.00769763	0.000474143	0.000474143	0.00149068	0.000552414
			Credits	kg CFC11 eq	-0.000562314	-0.000562314	-0.000708614	-0.00159331	-0.00159331	-0.00159331	-0.00159331
			Storage	kg CFC11 eq	7.78637e-05	7.29224e-05	7.66284e-05	0.000148316	1.38433e-05	1.38433e-05	1.38433e-05
			Transportation	kg CFC11 eq	0.000290334	0.000128763	0.000128763	6.90218e-05	6.90218e-06	6.90218e-06	6.90218e-06
			Photochemical oxidation formation	kg NMVOC	7.40754	4.31747	20.9282	1.15593	0.0851419	9.02782	0.550742
			Production	kg NMVOC	7.70951	7.70951	23.6579	4.43384	4.43384	13.3765	4.89944
			Credits	kg NMVOC	-4.8928	-4.8928	-3.06154	-4.46409	-4.46409	-4.46409	-4.46409
			Storage	kg NMVOC	0.222176	0.206015	0.218136	0.42011	0.0387787	0.0387787	0.0387787
			Transportation	kg NMVOC	4.36865	1.29474	0.113674	0.76606	0.076606	0.076606	0.076606
			Particulate matter formation	kg PM10 eq	2.06238	1.16906	10.134	1.36335	0.952841	6.68639	1.08917
			Production	kg PM10 eq	3.48909	3.48909	11.5957	3.23484	3.23484	8.96838	3.37117
			Credits	kg PM10 eq	-2.84288	-2.84288	-1.99088	-2.32572	-2.32572	-2.32572	-2.32572
			Storage	kg PM10 eq	0.1158	0.107298	0.113674	0.218847	0.0201845	0.0201845	0.0201845
			Transportation	kg PM10 eq	1.30038	0.415559	0.415559	0.235383	0.0235383	0.0235383	0.0235383
			Acidification cost (max)	kg SO2 eq	3.75384	2.35712	27.9872	-0.137675	-1.03142	9.23422	-0.395211
			Production	kg SO2 eq	8.67987	8.67987	31.6304	5.27001	5.27001	15.5356	5.90621
			Credits	kg SO2 eq	-7.30428	-7.30428	-4.64044	-6.39608	-6.39608	-6.39608	-6.39608
			Storage	kg SO2 eq	0.314256	0.293355	0.309031	0.59716	0.0555358	0.0555358	0.0555358
			Transportation	kg SO2 eq	2.064	0.688176	0.688176	0.391243	0.0391243	0.0391243	0.0391243
			there are credits like CO2, Heat, N2, H2, but we only included the most important: SMR-HB steam credits, HTP carbon black and electrolyzer O2

## Sheet: Ammonia costs 
		INTERNALISED EXTERNAL COST IN EACH TONNE OF AMMONIA
		Pathway	1	2	3	4	5	6	6'
		Technologies	SMR-HB	SMR-HB	HTP-HB	Elect-eHB	Elect-eHB	Elect-NTP	Elect-NTPx
		Supply scale	National	Regional	Regional	County	Cooperative	Cooperative	Cooperative
		Capacity (t NH3/year)	1600000	320000	320000	106500	10650	10650	10650
		Cost component	US$ 2020/tonne NH3
		Production	349	474	1168	1327	1923	2917	1424
		Credits	-97	-97	-558	-740	-740	-732	-732
		Storage	50	42	42	58	38	38	38
		Transportation	246	126	126	66	9	9	9
		Total cost	548	545	778	711	1230	2232	739
		Corporate tax and profit	42	42	59	55	94.587	172	57
		Sale price	590	587	837	766	1324.59	2404	796
		Climate change cost (max)	2047.62	1854.58	7096.09	-762.752	-964.882	1011.11	-651.003
		Climate change cost (min)	88.1823	79.8687	305.598	-32.8485	-41.5533	43.5442	-28.0359
		Ozone depletion cost (max)	0.187529	0.165499	0.951834	-0.119314	-0.145324	-0.0108334	-0.134968
		Ozone depletion cost (min)	0.052182	0.046052	0.264858	-0.0332005	-0.0404379	-0.00301452	-0.0375564
		Photochemical oxidation formation cost (max)	118.456	69.0418	334.668	18.4847	1.36153	144.366	8.80707
		Photochemical oxidation formation cost (min)	0.0196006	0.0114242	0.0553768	0.00305862	0.000225289	0.0238879	0.00145728
		Particulate matter formation cost (max)	144.021	81.6382	707.682	95.2058	66.5391	466.926	76.0594
		Particulate matter formation cost (min)	38.4373	21.7881	188.871	25.4091	17.7584	124.616	20.2992
		Acidification cost (max)	68.6659	43.1169	511.946	-2.51837	-18.8669	168.914	-7.22927
		Acidification cost (min)	0.928501	0.583027	6.92254	-0.0340535	-0.255118	2.28406	-0.0977543
		Total external costs (max)	2378.95	2048.54	8651.34	-651.7	-915.994	1791.31	-573.501
		Total external costs (min)	127.62	102.297	501.712	-7.50353	-24.0903	170.465	-7.87055
		Sale price after internalization (Max)	2968.95	2635.54	9488.34	114.3	408.593	4195.31	222.499
		Sale price after internalization (Min)	717.62	689.297	1338.71	758.496	1300.5	2574.47	788.129

## Sheet: Ammonia costs  (country)
			TOTAL EXTERNAL COSTS OF AMMONIA IN AUSTRALIA
			Pathway	1	2	3	4	5	6	6'
			Technologies	SMR-HB	SMR-HB	HTP-HB	Elect-eHB	Elect-eHB	Elect-NTP	Elect-NTPx
			Supply scale	National	Regional	Regional	County	Cooperative	Cooperative	Cooperative
			TOTAL EXTERNAL COSTS FOR THE TOTAL INDUSTRY IN AUSTRALIA (assuming annual demand of 2.6 million tonne NH3) US$ 2020
			Climate change cost (max)	5.32382e+09	4.8219e+09	1.84498e+10	-1.98316e+09	-2.50869e+09	2.62889e+09	-1.69261e+09
			Climate change cost (min)	2.29274e+08	2.07659e+08	7.94555e+08	-8.5406e+07	-1.08039e+08	1.13215e+08	-7.28934e+07
			Ozone depletion cost (max)	487576	430298	2.47477e+06	-310217	-377842	-28166.9	-350918
			Ozone depletion cost (min)	135673	119735	688631	-86321.3	-105139	-7837.75	-97646.7
			Photochemical oxidation formation cost (max)	3.07985e+08	1.79509e+08	8.70138e+08	4.80603e+07	3.53997e+06	3.75352e+08	2.28984e+07
			Photochemical oxidation formation cost (min)	50961.6	29702.9	143980	7952.42	585.751	62108.7	3788.94
			Particulate matter formation cost (max)	3.74455e+08	2.12259e+08	1.83997e+09	2.47535e+08	1.73002e+08	1.21401e+09	1.97754e+08
			Particulate matter formation cost (min)	9.99369e+07	5.66491e+07	4.91064e+08	6.60637e+07	4.61718e+07	3.24002e+08	5.27779e+07
			Acidification cost (max)	1.78531e+08	1.12104e+08	1.33106e+09	-6.54777e+06	-4.90539e+07	4.39176e+08	-1.87961e+07
			Acidification cost (min)	2.4141e+06	1.51587e+06	1.79986e+07	-88539.1	-663307	5.93855e+06	-254161
			Total external costs (max)	6.18528e+09	5.32621e+09	2.24935e+10	-1.69442e+09	-2.38158e+09	4.65739e+09	-1.4911e+09
			Total external costs (min)	3.31812e+08	2.65973e+08	1.30445e+09	-1.95092e+07	-6.26347e+07	4.4321e+08	-2.04634e+07
				SMR-HB
				National
			Climate change cost	5323.82
			Ozone depletion cost	0.487576
			Photochemical oxidation formation cost	307.985
			Particulate matter formation cost	374.455
			Acidification cost	178.531
